# Supplementary material for: Introducing a New Smartphone Applied Semen Analyzer, SpermCell™: A Cross-Sectional Validation Study with a Comparative Analysis and a Mini Patient Questionnaire on a Large Sample Cohort
Source: Diagnostics (Basel). 2024 Mar 25;14(7):689. doi: 10.3390/diagnostics14070689 (PMC11011288; doi:10.3390/diagnostics14070689)
Supplement: Supplementary file 1 [file diagnostics-14-00689-s001.zip]

Archive with 2 entries (2 files):
- Video S1-Video image of motile sperms.mp4
- Video S2-Video image of non-motile sperms.mp4
